# Supplementary material for: Clinical Significance of Combined Epithelial–Mesenchymal Transition Markers Expression and Role of Rac1 in Hepatocellular Carcinoma
Source: Int J Mol Sci. 2023 Jan 16;24(2):1765. doi: 10.3390/ijms24021765 (PMC9865966; doi:10.3390/ijms24021765)
Supplement: Supplementary file 1 [file ijms-24-01765-s001.zip]

Archive with 1 entries (1 files):
- ijms-2073518-supplementary.pptx
